# Supplementary material for: Structural Analysis and Antioxidant and Immunoregulatory Activities of an Exopolysaccharide Isolated from Bifidobacterium longum subsp. longum XZ01
Source: Molecules. 2023 Nov 6;28(21):7448. doi: 10.3390/molecules28217448 (PMC10649592; doi:10.3390/molecules28217448)
Supplement: Supplementary file 1 [file molecules-28-07448-s001.zip]

Archive with 1 entries (1 files):
- molecules-2511878-supplementary.pdf
